# Supplementary material for: In silico analyses of neuropeptide-like protein (NLP) profiles in parasitic nematodes
Source: Int J Parasitol. 2022 Jan;52(1):77–85. doi: 10.1016/j.ijpara.2021.07.002 (PMC8764417; doi:10.1016/j.ijpara.2021.07.002)
Supplement: Supplementary Table S1 [file mmc3.xlsx]

## Sheet: Table S1
Supplementary Table S1. Nematode genomes mined for neuropeptide ligands. CEGMA and BUSCO scores indicate genome quality, obtained from Wormbase parasite (WBPS14).
Species	Genome BioProject ID(s)	Reference	CEGMA	BUSCO
			0 50 100	0 50 100
A Original nine species of key parasitic nematodes
Trichinella spiralis	PRJNA12603 PRJNA257433	Mitreva et al. (2011) Korhonen et al. (2016)	●●●●●●●●●●	●●●●●●●●●
Trichuris muris	PRJEB126	Foth et al. (2014)	●●●●●●●●●	●●●●●●●
Ascaris suum	PRJNA62057 PRJNA80881	Wang et al. (2012) Jex et al. (2011)	●●●●●●●●●	●●●●●●●●●
Brugia malayi	PRJNA10729	Ghedin et al. (2007)	●●●●●●●●●●	●●●●●●●●●●
Dirofilaria immitis	PRJEB1797	Godel et al. (2012)	●●●●●●●●●●	●●●●●●●●●
Necator americanus	PRJNA72135	Tang et al. (2014)	●●●●●●●●●	●●●●●●●●
Haemonchus contortus	PRJEB506 PRJNA205202	Laing et al. (2013) Schwarz et al. (2013)	●●●●●●●●●	●●●●●●●
Bursaphelenchus xylophilus	PRJEA64437	Kikuchi et al. (2011)	●●●●●●●●●●	●●●●●●●●
Globodera pallida	PRJEB123	Cotton et al. (2014)	●●●●●●●●	●●●●
B Caenorhabditis spp.
Caenorhabditis brenneri	PRJNA20035	Harris et al. (2020)	●●●●●●●●●●	●●●●●●●●●●
Caenorhabditis briggsae	PRJNA10731	Stein et al. (2003)	●●●●●●●●●●	●●●●●●●●●●
Caenorhabditis japonica	PRJNA12591	Harris et al. (2020)	●●●●●●●●●	●●●●●●●●●
Caenorhabditis remanei	PRJNA53967	Harris et al. (2020)	●●●●●●●●●●	●●●●●●●●●●
CEGMA, Core Eukaryotic Genes Mapping Approach; BUSCO, Benchmarking Universal Single-Copy Orthologs
References
Cotton, J.A., Lilley, C.J., Jones, L.M., Kikuchi, T., Reid, A.J., Thorpe, P., Tsai, I.J., Beasley, H., Blok, V., Cock, P.J., 2014. The genome and life-stage specific transcriptomes of Globodera pallida elucidate key aspects of plant parasitism by a cyst nematode. Genome Biol, 15, R43.
Foth, B.J., Tsai, I.J., Reid, A.J., Bancroft, A.J., Nichol, S., Tracey, A., Holroyd, N., Cotton, J.A., Stanley, E.J., Zarowiecki, M., 2014. Whipworm genome and dual-species transcriptome analyses provide molecular insights into an intimate host-parasite interaction. Nat Genet, 46, 693-700.
Ghedin, E., Wang, S., Spiro, D., Caler, E., Zhao, Q., Crabtree, J., Allen, J.E., Delcher, A.L., Guiliano, D.B., Miranda-Saavedra, D., 2007. Draft genome of the filarial nematode parasite Brugia malayi. Science 317, 1756-1760.
Godel, C., Kumar, S., Koutsovoulos, G., Ludin, P., Nilsson, D., Comandatore, F., Wrobel, N., Thompson, M., Schmid, C.D., Goto, S., 2012. The genome of the heartworm, Dirofilaria immitis, reveals drug and vaccine targets. FASEB J, 26, 4650-4661.
Harris, T.W., Arnaboldi, V., Cain, S., Chan, J., Chen, W.J., Cho, J., Davis, P., Gao, S., Grove, C.A., Kishore, R., 2020. WormBase: a modern model organism information resource. Nucleic Acids Res, 48, D762-D767.
Jex, A.R., Liu, S., Li, B., Young, N.D., Hall, R.S., Li, Y., Yang, L., Zeng, N., Xu, X., Xiong, Z., 2011. Ascaris suum draft genome. Nature 479, 529-533.
Kikuchi, T., Cotton, J.A., Dalzell, J.J., Hasegawa, K., Kanzaki, N., McVeigh, P., Takanashi, T., Tsai, I.J., Assefa, S.A., Cock, P.J., 2011. Genomic insights into the origin of parasitism in the emerging plant pathogen Bursaphelenchus xylophilus. PLoS Pathog, 7.
Korhonen, P.K., Pozio, E., La Rosa, G., Chang, B.C., Koehler, A.V., Hoberg, E.P., Boag, P.R., Tan, P., Jex, A.R., Hofmann, A., 2016. Phylogenomic and biogeographic reconstruction of the Trichinella complex. Nat Commun, 7, 1-8.
Laing, R., Kikuchi, T., Martinelli, A., Tsai, I.J., Beech, R.N., Redman, E., Holroyd, N., Bartley, D.J., Beasley, H., Britton, C., 2013. The genome and transcriptome of Haemonchus contortus, a key model parasite for drug and vaccine discovery. Genome Biol 14, R88.
Mitreva, M., Jasmer, D.P., Zarlenga, D.S., Wang, Z., Abubucker, S., Martin, J., Taylor, C.M., Yin, Y., Fulton, L., Minx, P., 2011. The draft genome of the parasitic nematode Trichinella spiralis. Nature Genet, 43, 228.
Schwarz, E.M., Korhonen, P.K., Campbell, B.E., Young, N.D., Jex, A.R., Jabbar, A., Hall, R.S., Mondal, A., Howe, A.C., Pell, J., 2013. The genome and developmental transcriptome of the strongylid nematode Haemonchus contortus. Genome Biol, 14, R89.
Stein, L.D., Bao, Z., Blasiar, D., Blumenthal, T., Brent, M.R., Chen, N., Chinwalla, A., Clarke, L., Clee, C., Coghlan, A., 2003. The genome sequence of Caenorhabditis briggsae: a platform for comparative genomics. PLoS Biol, 1.
Tang, Y.T., Gao, X., Rosa, B.A., Abubucker, S., Hallsworth-Pepin, K., Martin, J., Tyagi, R., Heizer, E., Zhang, X., Bhonagiri-Palsikar, V., 2014. Genome of the human hookworm Necator americanus. Nat Genet, 46, 261-269.
Wang, J., Mitreva, M., Berriman, M., Thorne, A., Magrini, V., Koutsovoulos, G., Kumar, S., Blaxter, M.L., Davis, R.E., 2012. Silencing of germline-expressed genes by DNA elimination in somatic cells. Dev Cell, 23, 1072-1080.
