# Supplementary material for: In silico analyses of neuropeptide-like protein (NLP) profiles in parasitic nematodes
Source: Int J Parasitol. 2022 Jan;52(1):77–85. doi: 10.1016/j.ijpara.2021.07.002 (PMC8764417; doi:10.1016/j.ijpara.2021.07.002)
Supplement: Supplementary Table S5 [file mmc7.xlsx]

## Sheet: Sheet1
Supplementary Table S7. Ascaris suum predicted neuropeptide-like protein (NLP) library. Peptide motifs are underlined and highlighted in bold.
Name	Peptide Sequence
As-NLP-1A	YLERVIFHRAFNH2
As-NLP-1B	MDASKFYMGFNH2
As-NLP-1C	MDASRFYLGFNH2
As-NLP-2A	SMALGRLAFRPNH2
As-NLP-2B	SLALGRVDFRPNH2
As-NLP-2C	NVDIADKDIEYLMEDSMNH2
As-NLP-2D	SAAFGRFHFRPNH2
As-NLP-2E	SLALGRSGFRPNH2
As-NLP-2F	SLALGRVGFRPNH2
As-NLP-3A	AINPFTDSINH2
As-NLP-3B	NTGIAAERDLP
As-NLP-3C	YFDALAGQSLNH2
As-NLP-3D	ASPIYYLVDE
As-NLP-7A	FADEWDDPRFLSSAFNH2
As-NLP-7B	SGMMEFDDPRFLSSAFNH2
As-NLP-7C	NHLIGFDDPRLFSSSYNH2
As-NLP-7D	ALFELQ
As-NLP-7E	YDAAFDDPRFLSLAFNH2
As-NLP-8A1	AFDRLDESALGLFR
As-NLP-8A2	AFDRLDESALGLF
As-NLP-8B	SFDRIDGSAFGPHRH
As-NLP-8C	AFDRIDGSDFGLV
As-NLP-8D	AFDRIEGAGFGLS
As-NLP-8E	AFDRIEGSGFGLD
As-NLP-8F	AFDRLEGSDFGLV
As-NLP-8G	AFDRLEGSDFGLD
As-NLP-8H	AFDRVGESNFGFD
As-NLP-8I	SFDRVADSTAFRLSRGAFSRIDDNDFGLFKLNAVNPNH2
As-NLP-8J	IHLLQ
As-NLP-8K	PFDRIERSEFGLS
As-NLP-8L	FDSSALPAVRYVEINPELVDLLPLDDVVYSFVKQDVVPFNSFTIADEIP
As-NLP-9A	AGARSFGPRIYDVESYLYPTN
As-NLP-9B	GGGRTFASYWIPPSGNNH2
As-NLP-9C	SLLFGNIFFI
As-NLP-9D	FGSFSPYYFYQQP
As-NLP-10A	NILDVLPFSGGLYNH2
As-NLP-10B	SSIPFHGGIYNH2
As-NLP-10C	TAALPFSGGLYNH2
As-NLP-10D	AGWIPFSGGLYNH2
As-NLP-10E	ALTPLQGGIYNH2
As-NLP-10F	AVIPFSGGLYNH2
As-NLP-10G	TSQDFTKQNRLSLRSIPMSGGFFNH2
As-NLP-11A	QLSPAVQLENELSPLIRLAGLHDGGYY
As-NLP-11B	SFDY
As-NLP-11C	HLSPSLNVEDQLGRLIALQSVNH2
As-NLP-11D	HSPAEQYGQQFELTLSISRGRLPFKVTASSNQSEFNKHYL
As-NLP-11E	IDNIVASTSRSGQKTCHLTIGRFTQSTIMVRVSRSSRSIVAF
As-NLP-12A1	DLTPTRFDRQDRDYRPLQFNH2
As-NLP-12A2	DYRPLQFNH2
As-NLP-12B	DGYRPLQFNH2
As-NLP-12C	SYRPLQFNH2
As-NLP-12D	AYDFSEYTPY
As-NLP-13A	pEFDRDFMHFNH2
As-NLP-13B	SNAFDRNFMNFNH2
As-NLP-13C	Pesqfsrdflnfnh2
As-NLP-13D	pESNVRSLKQYYDDLRQ
As-NLP-13E	DFDRDFMHFNH2
As-NLP-13F	SDAFSRNFMNFNH2
As-NLP-13G	DDAFSRDFLSFNH2
As-NLP-14A	PSLDILEGAGFSPL
As-NLP-14B	ALDTLEGSGFGFS
As-NLP-14C	ALDDLEGVGFGGML
As-NLP-14D	ALDSLEGTDFGL
As-NLP-14E	ALDYLEGSGFGLM
As-NLP-14F	AFDAIEDDLEGAGFGL
As-NLP-14G	ALDAMEGAGFGFD
As-NLP-14H	ALDSMEGTGFGFH
As-NLP-14I	ALDGLEGDGFGFT
As-NLP-14J	ALDSLEGTDFDFNH2
As-NLP-14K	SYGPLKHLVFDRNRPSLRYSLAQSNKN
As-NLP-14L	LRSQLVRLLEHHNYWPVFVVLL
As-NLP-14M	SLIKPYAM
As-NLP-14N	DQAASDWLRSLPHA
As-NLP-15A	AFDSLTGAGFTGFD
As-NLP-15B	AFDSLTGSGFTGFD
As-NLP-15C	SLDSPANRGFTHFD
As-NLP-15D	AFDSLTGAGFTGFD
As-NLP-15E	SFDSLNSRGFTGFD
As-NLP-15F	AFDSLVGHGFTGFD
As-NLP-17A	IPRYGRMIGTEQWTSNTSQDTVEQSSSDSDVMPLWWTHVRE
As-NLP-17B	NILSNMMRINH2
As-NLP-18A	GMSSFA
As-NLP-18B	ARFNFA
As-NLP-18C	YPSRFAFA
As-NLP-18D	FDYDDWAEAD
As-NLP-18E	AMRFAFA
As-NLP-18F	SMRNFAFA
As-NLP-18G	SPYSSFA
As-NLP-19A1	RIGLRLPNILHM
As-NLP-19A2	IGLRLPNILHM
As-NLP-19B	VSIVVFQSYRHSSSQ
As-NLP-19C1	RFGLRLPNIIYI
As-NLP-19C2	FGLRLPNIIYI
As-NLP-19D	QRNLSFNYTILQMACFGLRLPNIIYI
As-NLP-20A1	AGRFA
As-NLP-20A2	AGRFARHASGQQNELSFAFA
As-NLP-20B	HASGQQNELSFAFA
As-NLP-20C	APFA
As-NLP-20D1	pEMQFAFEEPSVDAERFARFA
As-NLP-20D2	FARFA
As-NLP-20D3	FARFARAAFAFA
As-NLP-20D4	FARAAFAFA
As-NLP-20E	AAFAFA
As-NLP-20F	SPFAFA
As-NLP-21A	pQIYCMIAINH2
As-NLP-21B	pQLRIAQEPDVLE
As-NLP-21C	GGGRPFTLVD
As-NLP-21D	AGGRFFKIEDVDALE
As-NLP-21E	GGGRPFYTQTDE
As-NLP-21E	GGGRPFYTQTDE
As-NLP-21G	MAAQKIAMPELDFYEGALAEIGNWPFIE
As-NLP-21H	AGARSFPVLEDLLE
As-NLP-21I	IYDAFSRFP
As-NLP-35A	pEQFGESYLPGFDELFGGRE
As-NLP-35B1	DSKRAFLQQLMQRLKPRF
As-NLP-35B2	AFLQQLMQRLKPRF
As-NLP-35C	DYAVNDHDITNFTRNRSELQLS
As-NLP-36A1	DDRTVFEKTE
As-NLP-36A2	DDRTVFE
As-NLP-36B1	TERTHTEAAWGL
As-NLP-36B2	THTEAAWGL
As-NLP-36C1	HPDAGFLLDSSENF
As-NLP-36C2	HPDAGFLLDSSENFRVIGFI
As-PDF-2/NLP-37A	SLPAMGNRVIAQFLGRLPLYQGSSN
As-PDF-2/NLP-37B	FDAVMMPFDTSSDDYTVQ
As-PDF-2/NLP-37C	NNAEVVNHILKNFGALDRLGDVNH2
As-NLP-38A	DNWNKALGLWNH2
As-NLP-38B	SISPQFLDTNLE
As-NLP-38C	SQDQWNKLNSLWNH2
As-NLP-38D	TSWQTANGLWNH2
As-NLP-38E	SSWETANGLWNH2
As-NLP-38F	SLKSEQLDDH
As-NLP-40A	pQPLSELEGKF
As-NLP-40B	LVYWQPM
As-NLP-40C1	SVVSTKEQVLQAIES
As-NLP-40C2	SVVSTKEQVLQAIESRLAEVIHAGEKLGVSADELLAHLKMRNSSPQ
As-NLP-40D	LAEVIHAGE
As-NLP-40E	LGVSADELLAHL
As-NLP-40F	MRNSSPQ
As-NLP-40G	SLQQQLLNLQQEMQLQQQQD
As-NLP-42A	LSLPSSAREREM
As-NLP-42B	NKPHWDDLGWSWNH2
As-NLP-42C	ALGGSVSPQWESSGWTWGEQTFPLQESHTQRALRVAMT
As-NLP-42D	NPDWHDLGWTWNH2
As-NLP-43A	pQDTPLVFKANQM
As-NLP-43B	FYSWEET
As-NLP-43C	SPSEDVQPPSDYT
As-NLP-43D1	KFYAWANH2
As-NLP-43D2	FYAWANH2
As-NLP-43E	SAPISDSVAYN
As-NLP-43F1	KFYQWANH2
As-NLP-43F2	FYQWANH2
As-NLP-44A	NYPKQ
As-NLP-44B	NDRPQSSAAVLVPYPRVNH2
As-NLP-46	NIAIGRGDGFRPNH2
As-NLP-47A	pQITFTDQWT
As-NLP-47B	SGISPIPLLKDLSQ
As-NLP-47C	MKDA
As-NLP-47D	PFSSQWWLS
As-NLP-48	NILGIGGVPTMFFGFLAHLPT
As-NLP-49A	TTLKHNDDEEA
As-NLP-49B1	SMGLSLAEYMASPQGQDNFHFIPSNH2
As-NLP-49B2	ASCYSVSTFWLSHIFIAASMGLSLAEYMASPQGQDNFHFIPSNH2
As-NLP-51A	LPSLQYPYYSIQQLQPRY
As-NLP-51B	SSSANQPHDSMVQPFIRF
As-NLP-51C	ALSNGFHSWFDEVTPSLAYLYAESRN
As-NLP-54A	GRELFNH2
As-NLP-54B1	GRSRELFNH2
As-NLP-54B2	HRRGRSRELFNH2
As-NLP-55A	SLRQFQGSGSRNCFFSPIQCVLQHDLSKY
As-NLP-55B	LVDSTNYKLNV
As-NLP-56A	WRSYNGAVAVRLSSDLNDLINQIEAEQMMNH2
As-NLP-56B	SKDIGKY
As-NLP-56C	YACRFKFCRIFD
As-NLP-57A	NSQAVLINEMTERSSTSKSELFQD
As-NLP-57B	SIYGLYRHLPGYYDDDTVE
As-NLP-57C	SAFFGIPLNEME
As-NLP-59A	SLSRFIGASNE
As-NLP-59B	NALQRLAMNGARGFNH2
As-NLP-61	WTRLEPSIRFIGGSNPYFI
As-NLP-62A	AESDRQMRLYLHRASRLPPRI
As-NLP-62B1	HVTRSQVAKMRCFFNPISC
As-NLP-62B2	CFFNPISC
As-NLP-64A	ATYLRQSPL
As-NLP-64B	LRPCFYSPIQCLM
As-NLP-64C	ANVHGISANLAP
As-NLP-66A	SPSIFPVLD
As-NLP-66B	GFDTGDADFQNCFLSPVQCMLPRM
As-NLP-69	YNRIGGMIVMNH2
As-NLP-70A	MRQKPFADSSSGAIT
As-NLP-70B	SISISVYVTIIISDQPLRP
As-NLP-70C	WYDWNDDETRLH
As-NLP-70D	WYDWQALPLSDSIDLM
As-NLP-70E	NRLSHLERQLHPGNDWLLNH2
As-NLP-71A	TSVGWDYSKENSLQRQGGISRPIASWEAALLEQ
As-NLP-71B	AVHNVDARSISQFKNCYFSPIQCVLVE
As-NLP-72A	TNDILEPT
As-NLP-72B	AALLSRYNH2
As-NLP-72C	AVLSRYNH2
As-NLP-72D	GEGV
As-NLP-72E	GEKGGMNDRIGEREIDIYYAVAKCLLYHI
As-NLP-73A	MITPSYTSIDYLN
As-NLP-73B	LQQANAYHEPIIDDQSAPIM
As-NLP-73C	SRLCILNAGLSQGCDLSDMLFAKLQANKFSSFAGPNH2
As-PDF-1A/NLP-74A	SNAELINGLIGMDLNKLSAINH2
As-PDF-1B/NLP-74B	SNAELINGLLGMNLNRLSSANH2
As-NTC-1/NLP-75	FFINQCPYRHYNH2
As-NLP-76A	LRGALFRSNH2
As-NLP-76B	SMQRISRQSTDAKFPLDSSAFEFQHTMPFYPFGY
As-NLP-76C	FDVDQELHDFRNE
As-NLP-77	pQGPQGPPPFLVGAPANVVAEF
As-NLP-79A	ALATSLFVMCALCWLANATPLIDGNL
As-NLP-79B	pQSTLSFVGNGMQQYENSRYDRNCFFSPMNCVFYEHPMDAPV
As-NLP-79C	FTFGEEAL
As-NLP-81A1	PSDMFIRSPKWARLAPSGGSLVSGRGNFRPGFVSSAADTRMLLSEPLLIF
As-NLP-81A2	LAPSGGSLVSGRGNFRPGFVSSAADT
As-NLP-81A3	WARLAPSGGSLVSNH2
As-NLP-81B	pQVLFQAKHISALSTVYQLVSSISADNRYV
As-SNET-1/NLP-83	KFSFAPACRGIML
As-NLP-86	SLASGRWGLRPNH2
As-NLP-87A	NLAVGRSSLRPSNH2
As-NLP-87B	SIALGRFSLRPNH2
As-NLP-88A	TPTDEINLSYLSSSLNGLHPLATWDMKNE
As-NLP-88B	FDRNCFFSPVQCMLSLNSNPADDMIWV
As-NLP-92	LRSGALRNCFFSPVQCLLPFNNKSMRRLDE
As-NLP-93A	QSRNSRNCFFSPIQCHLPVAAINDMETLS
As-NLP-93B	FRSKPW
As-NLP-94	NCFFSPVQCMF
As-NLP-95	LGNKNCFFSLVQCSFYY
As-NLP-97A	SRNPYSWMNEE
As-NLP-97B	MDNPYAWTNVNENMLGLDLDELE
As-NLP-97C	ARNPYSWMNYKE
As-NLP-97D	ALRNPYSWMAFGE
As-NLP-97E	APLNPYSWMYTLQ
As-NLP-97F	APFGYFRNPYSWLNSPASW
